# Supplementary material for: Dual-Targeting CSC Therapy: Acid-Responsive Cisplatin/CaCO3@siRNA Nanoplatform Overcomes HCC Chemoresistance
Source: Pharmaceuticals (Basel). 2025 Dec 22;19(1):22. doi: 10.3390/ph19010022 (PMC12845244; doi:10.3390/ph19010022)
Supplement: Supplementary file 1 [file pharmaceuticals-19-00022-s001.zip]

Archive with 1 entries (1 files):
- pharmaceuticals-4029764-supplementary.pdf
